# Supplementary material for: Concurrent self-administered transcranial direct current stimulation and attention bias modification training in binge eating disorder: feasibility randomised sham-controlled trial
Source: BJPsych Open. 2024 Jun 24;10(4):e118. doi: 10.1192/bjo.2024.54 (PMC11363089; doi:10.1192/bjo.2024.54)
Supplement: Flynn et al. supplementary material 3 — Flynn et al. supplementary material [file S2056472424000541sup003.xlsx]

## Sheet: Open Data
OpenAccessID	Group	Sex	Age	Occupation	Education	Relationship	Ethnicity	Dependents	Bariatric_Surgery	Dx_Depression	Dx_Anxiety	Dx_BPD	Antidepressant	Antidep_Details	Physical_Health_Dx	Dx_Diabetes2	Dx_PreDiabetes	Dx_Hypothyroidism	Dx_Hypertension	Dx_HighChol	Height	T0_Weight	T0_BMI	T0_GlobalScore	T0_EatingConcern	T0_WeightConcern	T0_ShapeConcern	T0_Restrict	T0_FCQT_Total	T0_BingeFreq	T0_VomitFreq	T0_LaxFreq	T0ExcessExerciseFreq	T0_DepScore	T0_AnxScore	T0_StressScore	T0_DASS_Total	T0_DERS	T0_CIAGlobal	T1_Weight	T1_BMI	T1_GlobalScore	T1_BingeFreq	T1_Restrict	T1_EatingConcern	T1_WeightConcern	T1_ShapeConcern	T1_VomitFreq	T1_LaxFreq
1	0	1	38	Stay at home mum	3	2	1	2	0	1	0	0	1	Sertraline 50mg	0	0	0	0	0	0	167.2	109.8	39.2762	3.75625	4.6	4.8	4.625	1	71	16	0	0	0	12	12	10	34	32	2.2	999	999	999	999	999	999	999	999	999	999
2	0	1	49	Health Care Assistant	1	0	1	1	0	0	0	0	0		1	0	0	0	1	0	165.4	108	39.4778	4.6	4	4.2	4.75	5.2	69	16	0	0	0	12	0	10	22	33	1.37	999	999	999	999	999	999	999	999	999	999
3	0	1	54	Occupational Health Nurse	1	2	1	2	0	0	0	0	0		1	0	1	1	1	1	171	120.5	41.2093	4.2	2.6	5	5.25	4	64	20	0	0	0	14	12	16	42	30	1.75	999	999	999	999	999	999	999	999	999	999
4	1	1	47	Adult Social Care Auditor	2	0	1	0	0	1	1	0	1	Citalopram 20mg	1	0	0	1	0	0	160	117.5	45.8984	3.525	3.4	5	5.5	0.2	70	15	0	0	0	10	8	16	34	46	1.04545	117.1	45.7422	2.84375	14	0.4	2.6	4	4.375	0	0
5	1	1	30	Teacher	3	1	1	2	0	1	1	0	1	Venlofaxine 375mg, Arapriprosol 5mg	1	1	0	1	0	1	162.5	108	40.8994	3.225	2.6	4.8	5.5	0	65	28	0	0	0	28	0	32	60	64	1.40909	105.9	40.1041	1.74375	20	1	3	3.6	2.375	0	0
6	1	1	51	Social Worker	4	1	1	3	0	1	1	0	1	Sertraline 100mg	0	0	0	0	0	0	152	77.6	33.5873	4.0375	4	5	4.75	2.4	70	20	0	0	0	4	0	8	12	16	0.727273	77.2	33.4141	2.8625	12	1.8	2.4	3	4.25	0	0
7	1	1	30	Engineer	3	1	1	0	0	0	0	0	0		0	0	0	0	0	0	147	68	31.4684	4.2625	3	5.2	5.25	3.6	74	3	0	0	0	6	0	4	10	19	0.863636	67	31.0056	2.22	1	2.4	1.2	5	1.88	0	0
8	1	1	41	Communications / PR	3	4	1	1	0	1	0	0	1	Sertraline 50mg	1	1	0	0	0	0	167	112	40.1592	2.66875	3	3.6	3.875	0.2	66	28	0	0	0	16	2	18	36	23	2.40909	111	39.8006	1.0625	8	0	0.8	3.6	2.25	0	0
9	1	1	63	Retired	4	4	1	0	0	0	0	0	0		1	1	0	0	0	0	163	130.2	49.0045	3.225	3.4	3.6	3.5	2.4	46	10	0	0	0	4	0	2	6	16	0.227273	127	47.8001	2.35625	2	3.6	1	2.2	2.625	0	0
10	1	1	38	Ombudsman	4	2	1	1	0	0	0	0	0		1	0	0	1	0	0	163.5	79.8	29.8516	4.0875	4.2	4.4	4.75	3	65	20	0	1	0	14	6	22	42	16	1.40909	78.8	29.4775	2.35	15	3	1	3.85	3	0	1
11	1	0	41	Police Officer	4	2	1	5	0	1	0	0	0		0	0	0	0	0	0	185	129.3	37.7794	3.70625	4	5	4.625	1.2	54	10	0	0	0	4	2	8	14	10	1.36364	128.3	37.4872	2.6	4	0.8	2.8	2.8	4	0	0
12	1	1	48	Research and Business Support Manager in Higher Education	4	0	1	0	0	0	0	0	0		1	0	0	1	1	0	160	104	40.625	5.9	5.6	6	6	6	75	28	0	0	0	36	8	26	70	54	2.45455	102.5	40.0391	4.3625	10	3.8	3.8	5.6	5.25	0	0
13	1	1	56	Health Care Assistant	1	3	1	2	0	1	1	0	1	Fluoxitine 20mg	1	0	1	0	1	0	162	130.8	49.84	4.95625	4.2	4.6	5.625	5.4	64	30	0	0	0	36	12	26	74	54	0.909091	126.5	48.2015	3.8125	15	4	3.4	3.6	4.25	0	0
14	1	1	42	Administrator	2	2	1	0	0	1	0	0	1	Fluoxetine 20mg	1	1	0	0	0	0	163	133.6	50.2842	4.425	3.6	4	4.5	5.6	50	16	0	0	0	28	0	32	60	23	1.09091	128.7	48.4399	3.14375	7	3	3.2	3	3.375	0	0
15	1	1	41	Musician	4	0	1	0	0	1	1	0	0		1	1	0	0	1	0	171	116.1	39.7045	3.7	3	4.6	4	3.2	58	25	0	0	0	14	12	12	38	27	1.27273	116.5	39.8413	3.4	20	2.2	2.6	4.8	4	0	0
16	1	1	42	Senior Public Health Practitioner	3	2	1	3	1	1	0	0	0		0	0	0	0	0	0	165	88	32.3232	3.23125	4.2	2.6	3.125	3	72	666	2	0	0	2	10	6	18	24	1.59091	87.8	32.2498	2.99375	666	2.4	3.6	2.6	3.375	2	0
17	1	1	34	Customs Executive	4	2	4	0	0	1	1	0	1	Sertraline 50mg	0	0	0	0	0	0	166	87	31.5721	4.325	4.8	5.4	5.5	1.6	53	4	0	0	0	20	6	12	38	23	1.68182	89	32.2979	3.75625	10	2.4	3.8	4.2	4.625	0	0
18	1	1	40	Head of Recruitment	4	1	1	0	0	1	0	0	0		1	1	0	0	0	0	170	113	39.1003	5.10625	5.4	5.8	5.625	3.6	69	42	0	0	0	20	14	30	64	45	2.22727	110.8	38.3391	4.11	14	2.4	4.4	3.9	4.24	0	0
19	1	1	41	Solicitor	4	2	1	1	0	1	1	0	1	Citalopram 20mg	1	0	0	0	1	0	165	103	37.8329	4.55	5.4	5.6	6	1.2	65	20	0	0	0	14	8	16	38	59	1.81818	101	37.0983	3.08125	4	0.4	2	4.8	5.125	0	0
20	1	1	42	Maternity Care Assistant/ Swimming teacher/ Preschool Assistant	2	2	1	3	0	1	1	0	1	Sertraline 50mg	1	0	0	0	1	0	155	103	42.872	3.80625	3.2	4.8	5.625	1.6	66	20	0	0	0	32	12	26	70	61	1.72727	102.2	42.539	3.23	15	1.3	2.5	4	5.2	0	0
21	1	0	25	Pharmasist	4	0	1	0	0	1	0	0	1	Sertraline 50mg	0	0	0	0	0	0	160	117	45.7031	3.4	4.8	3.4	5	0.4	64	20	0	0	0	24	10	14	48	44	1.69	117.2	45.7812	4.20625	7	3	4	4.4	4.625	0	0
22	1	1	23	Postgrad student	3	1	1	0	0	0	0	0	1	Fluoxitine 20mg	0	0	0	0	0	0	170	95	32.872	4.8	5.6	6	6	1.6	75	28	0	0	0	36	26	40	102	62	2.27273	94	32.526	3.05	20	0.6	2.6	4.5	3	0	0
23	1	1	33	Research Officer	4	0	1	0	0	1	1	0	0		1	0	0	0	0	0	170	82.9	28.6851	3.13125	2	4.4	4.125	2	57	5	0	0	0	14	16	24	54	42	1.68182	81.8	28.3045	2.825	10	1	1.8	3.8	3.5	0	0
24	2	1	33	Head of Human Resources	4	2	1	2	0	0	0	0	1	Citalopram 20mg	0	0	0	0	0	0	170	91.6	31.6955	3.6125	3	5	5.25	1.2	59	9	0	1	0	10	10	26	46	30	1.36364	999	999	999	999	999	999	999	999	999	999
25	2	1	53	Hr manager	1	2	1	2	0	0	1	0	1	Sertraline 50gm	1	0	0	0	1	1	172.7	152.4	51.0976	3.075	3.6	4.2	4.5	0	65	28	0	0	0	30	10	20	60	41	1.22727	150.3	50.3935	2.58	3	2	1.8	1.4	1.125	0	0
26	2	1	36	Project Manager	3	0	1	0	0	1	0	0	1	Metrazapine 30mg	1	0	0	1	0	0	165	98	35.9963	3.64375	3.8	5	4.375	1.4	57	10	0	0	0	24	0	8	32	23	1.40909	96.5	35.4454	2.71875	4	0.6	2.2	4.2	3.875	0	0
27	2	1	57	Business owner	2	2	1	0	0	1	0	0	0		0	0	0	0	0	0	162.5	88.4	33.4769	3.85625	3.6	4	4.625	3.2	60	15	0	0	0	0	0	8	8	9	0.772727	88	33.3254	3.19375	10	4	4	2.4	2.375	0	0
28	2	1	35	Midwife	3	2	1	2	0	0	0	0	0		0	0	0	0	0	0	160	84.4	32.9687	4.525	3	4.2	5.5	5.4	53	6	0	0	0	0	2	8	10	11	0.636364	79.8	31.1719	4.05	2	5.4	2	3.8	5	0	0
29	2	1	39	Human Resources Business Partner	4	2	1	0	0	1	1	0	0		0	0	0	0	0	0	174	90.3	29.8256	4.5125	4.2	5.4	5.25	3.2	58	20	0	0	0	18	4	8	30	16	1.90909	90	29.7265	3.70625	20	1.6	3.6	5	4.625	0	0
30	2	1	44	Social Worker	3	2	1	2	0	1	0	0	1	Fluoxetine 20mg	0	0	0	0	0	0	160	81.2	31.7187	2.83125	2.8	3.4	4.125	1	62	10	0	0	0	20	6	12	38	23	1.5	82.6	32.2656	1.72	0	0.4	0.6	1	1.88	0	0
31	2	1	39	Probation Officer	3	2	1	1	0	0	0	0	0		1	0	0	0	1	0	160	108.4	42.3437	2.1	0.8	3.4	3	1.2	58	20	0	0	0	4	2	8	14	10	1.18182	108	42.1875	1.025	4	2.2	0.6	0.8	1.5	0	0
32	2	1	49	Accountant	3	3	1	0	0	0	0	0	0		0	0	0	0	0	0	167	102.1	36.6094	4.65	4	4.6	5	5	58	18	0	0	0	2	4	16	22	46	1.86364	100.9	36.1791	3.9125	8	4	3.4	4	4.25	0	0
33	2	1	46	Tesco	1	2	1	2	0	0	1	0	0		1	0	0	0	1	1	162.6	100.2	37.8989	3.725	3.4	4.6	5.5	1.4	69	10	0	0	0	10	6	8	24	36	1.90909	99.7	37.7098	3.2	3	1.2	0.8	0.6	1.125	0	0
34	2	1	42	HM Armed Forces	2	2	1	1	0	1	0	0	1	Sertraline 50mg	1	0	0	0	0	0	180	109	33.642	4.4875	4	4	4.75	5.2	61	16	0	0	0	8	4	22	34	35	1.36364	105.5	32.5617	3.74375	9	3.8	2.8	4	4.375	0	0
35	2	1	29	Personal Assistant	1	2	1	2	0	1	1	0	1	Citalopram 10mg	1	0	1	0	1	1	160	152.4	59.5312	4.85	4.8	4.6	5	5	67	20	0	0	0	14	16	24	54	18	1.31818	152	59.375	4.12	10	3.2	3.2	3.8	3.5	0	0
36	2	1	39	HR Professional	4	2	3	2	0	0	0	0	0		1	0	0	0	1	0	167.6	77	27.4121	5.31875	5.4	5.8	5.875	4.2	61	40	0	0	0	24	8	18	50	40	1.40909	75.4	26.8425	4.65	50	4	4.2	5.2	4.5	0	0
37	2	1	47	CQC inspector	3	1	1	0	0	0	0	0	0		1	0	0	0	1	0	167.6	129.3	46.031	3.35625	2.2	3.6	4.625	3	53	20	0	0	0	8	2	22	32	30	1.36364	126.5	45.0342	2.38125	14	2.8	3	1.6	2.125	0	0
38	2	1	32	Social Worker	3	0	1	2	0	1	1	0	1	Sertraline 100mg	0	0	0	0	0	0	164	105.6	39.2623	4.18125	4.4	4.6	4.125	3.6	75	22	0	0	0	14	8	16	38	44	2.18182	104.6	38.8905	3.95	12	3.6	3.8	4.4	4	0	0
39	2	1	33	Teacher	4	3	1	0	0	1	1	0	1	Sertraline 50mg	0	0	0	0	0	0	162.5	99	37.4911	4.1875	4	4	4.75	4	45	5	0	0	0	2	8	14	24	16	0.909091	96.7	36.6201	3.89	2	0	1.6	2.2	3.75	0	0
40	2	1	43	Academia	4	2	1	2	0	1	1	0	0		1	0	0	0	0	0	163	98.2	36.9604	4.3125	4.2	5.4	5.25	2.4	71	56	0	0	0	18	2	14	34	16	1.31818	99	37.2615	4.175	56	1.8	4.2	5.2	5.5	0	0
41	2	1	46	Homemaker	3	0	1	2	0	1	1	0	1	Venlafaxine 375mg, Arapriprosole 5mg, Prozabaline	1	1	0	1	1	1	162.5	127	48.0947	5.01875	5	5	4.875	5.2	68	20	0	0	0	30	24	30	84	55	2.04545	126.8	48.0189	5.3625	20	5	5.2	6	5.25	0	0
42	2	1	40	Unemployed	1	2	1	4	1	1	1	0	1	Sertraline 200mg	0	0	0	0	0	0	163	101	38.0142	3.95	3.8	5	6	1	45	20	1	0	0	24	16	22	62	44	1.40909	101.3	38.1271	2.97	16	1	3.2	4.44	5.55	0	0
43	2	1	27	Nurse	3	0	1	0	0	0	0	1	0		1	1	0	0	0	1	178	169.5	53.497	3.425	4.4	4.6	3.5	1.2	64	12	0	1	0	26	32	28	86	55	1.45455	170.5	53.8126	3.2	9	1.8	4.4	3.6	3	0	3
44	3	1	51	IT Consultant	3	2	1	1	0	0	0	0	0		1	1	0	1	1	1	165	173	63.5445	3.375	3.4	3.4	3.5	3.2	69	18	0	0	0	12	0	18	30	28	0.909091	173	63.5445	1.7625	2	0	0.6	3.2	3.25	0	0
45	3	1	46	Senior Officer - Local Authority	4	2	1	1	0	1	0	0	0		0	0	0	0	0	0	165.1	112.9	41.419	3.64375	3.2	3.8	4.375	3.2	75	28	0	0	0	16	10	16	42	47	1.63636	110	40.3551	2.275	10	4	2.2	1.4	1.5	0	0
46	3	1	33	Family Suport Worker	3	2	1	2	0	0	0	0	0		0	0	0	0	0	0	165	104.2	38.2736	4.2125	4.8	5	5.25	1.8	75	28	0	0	0	18	24	24	66	28	1.90909	104	38.2002	4.36875	22	0.8	5.6	5.2	5.875	0	0
47	3	1	62	Social Worker	3	2	1	0	0	0	0	0	0		1	0	0	0	1	0	155	86.5	36.0042	4.36875	5.6	5.2	5.875	0.8	63	10	0	0	0	6	4	10	20	27	0.681818	87	36.2123	2.8	5	0.8	2	1.4	3	0	0
48	3	1	34	University Administrator	4	0	1	0	0	0	0	0	0		0	0	0	0	0	0	177	110	35.1112	2.64375	1	3.4	3.375	2.8	48	25	0	0	0	2	2	12	16	6	0.545455	110	35.1112	2.75	10	1.8	1.2	4	4	0	0
49	3	1	39	Civil Servant	2	3	1	0	1	0	0	0	0		1	1	0	0	0	0	157.5	100	40.3124	4.24375	5.2	5	4.375	2.4	66	42	0	0	0	12	14	12	38	41	1.45455	101	40.7155	4.3875	25	1.8	4.8	5.2	5.75	0	0
50	3	1	35	Nurse	3	2	1	2	0	0	1	0	1	Sertraline 50mg	1	0	0	0	0	0	165	95	34.8944	4.05625	4.2	4.6	4.625	2.8	56	10	0	0	0	0	8	26	34	15	1.31818	98	35.9963	3.11	3	2.4	1.2	2	1.625	0	0
51	3	1	41	Child Care Worker	1	0	1	0	0	1	0	0	1	Citalopram 50mg	0	0	0	0	0	0	155	98.3	40.9157	4.98125	4.4	5.4	5.125	5	52	20	0	0	0	2	4	20	26	59	1	98	40.7908	4.55625	12	4.6	4.2	4.8	4.625	0	0
52	3	1	33	IT Product Manager	3	0	2	0	0	1	1	0	1	Sertraline 50mg	1	0	0	0	1	1	162.5	101.4	38.4	4.05	3.8	4.4	5	3	61	24	0	0	0	8	8	12	28	18	1.68182	103	39.0059	3.98125	28	2.4	3.4	5	5.125	0	0
53	3	1	60	Retired	3	2	1	1	0	0	0	0	0		1	0	0	1	0	0	151	111	48.6821	3.475	4.2	4.4	4.5	0.8	56	20	0	0	0	8	4	6	18	17	1.81818	110.5	48.4628	3.00625	5	1.8	1.8	3.8	4.625	0	0
54	3	1	49	Unemployed	2	2	1	0	0	1	1	0	1	Duloxetine 150mg	0	0	0	0	0	0	165	89.36	32.8228	3.75	3.8	5.2	6	0	71	3	0	0	0	20	2	12	34	46	1.90909	89.1	32.7273	3.8625	0	1	4.2	5	5.25	0	0
55	3	1	43	Nurse	3	1	1	2	0	1	0	0	0		1	0	1	0	1	1	167.5	97.5	34.7516	4.38125	3.8	4.8	5.125	3.8	73	20	0	0	0	26	12	22	60	42	1.95455	97.5	34.7516	3.5625	13	2.2	3	3.8	5.25	0	0
56	3	1	41	Paediatric Nurse	3	2	1	2	0	1	1	0	1	Sertraline 50mg	0	0	0	0	0	0	170	89	30.7958	5.4	5.4	6	6	4.2	71	10	0	0	0	22	6	20	48	43	2.72727	90	31.1419	4.79375	6	4.2	4.6	5	5.375	0	0
57	3	1	28	Teacher	5	1	1	0	0	1	1	0	0		1	0	1	0	1	1	163	130	48.9292	4.29375	4.8	5.4	5.375	1.6	65	14	0	0	0	24	6	18	48	28	1.63636	133	50.0583	3.0125	14	1.2	2.2	4.4	4.25	0	0
58	3	1	35	Night Editor	4	0	2	0	0	1	1	0	1	Sertraline 50mg	0	0	0	0	0	0	162.5	104.8	39.6876	2.50625	3.2	3.2	3.625	0	56	27	0	0	0	38	0	10	48	45	0.863636	106.1	40.1799	2.6875	4	0	3.8	3.2	3.75	0	0
59	3	1	50	Train Driver	2	3	1	0	0	1	0	0	1	Fluoxetine 60mg	1	0	1	0	1	0	165	142	52.1579	5.1	3.8	5.8	6	4.8	74	20	0	0	0	24	18	24	66	18	2.27273	142.2	52.2314	5.3	20	4.2	5	6	6	0	0
60	3	1	32	Independent Mental health Advocate	4	0	3	0	0	1	0	0	1	Citalopram 20mg	1	0	0	0	1	1	157	107.7	43.6935	4.68125	5.2	4.8	5.125	3.6	66	20	2	0	0	30	12	24	66	45	2.36364	108	43.8152	3.76	7	0	2	1.8	3.25	0	0
61	3	1	43	Warehouse Worker	4	2	1	2	0	0	1	0	0		1	0	0	0	1	1	165	121	44.4444	5.4	6	6	6	3.6	75	28	0	0	0	30	14	34	78	28	2.09091	120.6	44.2975	5.45	28	3.8	6	6	6	0	0
62	3	1	57	Membership Recruiter	5	2	1	3	0	0	1	0	0		0	0	0	0	0	0	162.5	79	29.9172	4.56875	5.8	5.2	4.875	2.4	62	26	0	0	0	18	12	26	56	18	1.86364	80	30.2959	3.81875	20	2.4	3.2	4.8	4.875	0	0
63	3	1	62	Carer	2	2	1	3	0	1	0	0	1	Venlofaxine 150mg	1	1	0	1	0	0	160	140.6	54.9219	4.9	4.6	5.4	5	4.6	52	28	0	0	0	40	20	24	84	53	2.36364	139.5	54.4922	3.24	15	0.4	2.8	3.4	3.375	0	0
64	4	1	35	Teacher	3	1	1	0	0	1	1	0	0		1	0	0	0	0	0	172.7	141	47.2753	2.45625	1.8	2.4	2.625	3	52	5	0	0	0	8	0	12	20	25	1.09091	140.5	47.1077	999	999	999	999	999	999	999	999
65	4	1	56	Retired mental health nurse	5	4	1	0	0	1	1	0	1	Vortioxetine 20mg	1	0	0	0	0	0	162.6	89.4	33.814	5.55	5.4	6	6	4.8	68	14	0	0	0	34	12	26	72	53	1.90909	999	999	999	999	999	999	999	999	999	999
66	4	1	20	Student	2	0	2	0	0	0	0	0	0		0	0	0	0	0	0	165	124.9	45.877	2.80625	3	3.6	4.625	0	59	15	0	0	0	4	2	4	10	4	0.772727	125	45.9137	2.825	10	0	2.4	4.4	4.5	0	0
67	4	1	52	Accountant	4	0	1	0	0	1	0	0	1	Sertraline 50mg	1	0	1	1	1	1	167.5	142.9	50.9334	1.65625	1.4	2	2.625	0.6	49	20	0	0	0	2	2	10	14	10	0.409091	142	50.6126	1.275	20	0.4	0.8	1.4	2.5	0	0
68	4	1	33	Assistant Professor	4	1	1	0	0	0	0	0	0		0	0	0	0	0	0	168	85.7	30.3642	4.2625	3.6	4.6	5.25	3.6	61	20	0	0	0	4	0	8	12	24	1.40909	85.4	30.2579	4.925	24	5	4	5.2	5.5	0	0
69	4	1	39	Sales Manager	3	0	1	3	0	0	1	0	0		0	0	0	0	0	0	170	86	29.7578	4.2125	2.6	5	5.25	4	71	20	0	0	0	8	12	12	32	31	1.22727	86.2	29.827	4.175	6	3.6	3.4	4.2	5.5	0	0
70	4	1	50	School Teacher	3	2	1	2	0	0	0	0	0		1	0	0	1	0	0	172.7	111	37.2167	3.375	3.4	5	4.5	0.6	63	20	0	0	0	6	4	6	16	14	1.18182	111.2	37.2838	3	5	0.6	1.6	3	3.875	0	0
71	4	1	51	Payroll Manager	1	0	1	2	0	0	0	0	0		1	0	0	1	0	0	175.5	115.7	37.5646	5.15	5.2	5.8	6	3.6	73	20	0	0	0	8	6	14	28	18	0.863636	115	37.3374	5	23	2	4.6	4.6	3	0	0
72	4	1	46	Head of Learning and Organisational Development (NHS TRUST)	4	2	1	2	0	0	0	0	0		0	0	0	0	0	0	167	120	43.0277	3.75625	4.6	4.8	4.625	1	60	20	0	0	0	2	4	16	22	20	1.54545	121	43.3863	3.5625	20	1.6	4.2	4.2	4.25	0	0
73	4	1	36	Nurse	5	0	1	0	0	1	1	0	1	Sertraline 50mg	1	1	0	0	0	0	163	98.5	37.0733	2.54375	1	4	4.375	0.8	55	28	0	0	0	10	4	12	26	16	0.909091	98	36.8851	3.2875	25	2	2	4.4	4.75	0	0
74	4	1	42	Head of Administration	3	0	3	1	0	1	0	0	1	Fluoxetine 20mg	0	0	0	0	0	0	171	114.7	39.2257	5.36875	4.2	5.8	5.875	5.6	72	28	0	0	0	14	14	14	42	32	1.40909	115	39.3283	5.56875	25	5.2	5.4	5.8	5.875	0	0
75	4	1	39	Legal Manager	5	3	1	1	0	1	0	0	1	Venlefaxine 150mg	0	0	0	0	0	0	155	82.55	34.36	4.91875	4	5.8	5.875	4	73	10	0	0	0	26	8	26	60	43	2.31818	82.5	34.3392	4.975	8	5.4	4.2	4.8	5.5	0	0
76	4	1	37	University Administrator	4	2	1	0	0	1	1	0	0		0	0	0	0	0	0	167	114	40.8763	3.24375	4.2	4.4	4.375	0	64	20	0	0	0	24	2	24	50	27	1.63636	114.1	40.9122	3.5375	28	0	4.4	5	4.75	0	0
77	4	1	41	Senior Programme Manager	4	0	1	0	0	0	0	0	0		1	0	0	0	0	0	165	103	37.8329	4.00625	4	4.8	4.625	2.6	48	10	0	0	0	10	8	20	38	41	1.63636	103.4	37.9798	3.8	15	3.4	3.4	2	2.375	1	0
78	4	1	62	Teacher	3	2	1	2	0	1	1	0	1	Sertraline 50mg	1	0	0	0	0	0	172	124.2	41.9822	3.79375	4.2	4.4	4.375	2.2	70	12	0	0	0	22	16	20	58	30	1.22727	124.8	42.185	3.73125	12	1.8	4.4	4.6	4.125	0	0
79	4	1	45	Operations Officer (Research)	4	3	1	0	0	1	1	0	1	Citalopram 150mg	0	0	0	0	0	0	167	90	32.2708	4.0125	4.2	4.6	5.25	2	66	20	1	1	0	34	12	26	72	59	2.09091	90.4	32.4142	5.0875	25	4.4	4.8	5.4	5.75	1	0
80	4	1	44	Unemployed	3	0	1	0	0	1	0	0	1	Citalopram 40mg	1	0	0	0	0	0	155	117	48.6993	5.35	5.2	6	6	4.2	53	28	0	0	0	34	12	14	60	13	2.77273	116.8	48.616	5.5	30	4.2	5.8	6	6	0	0
81	4	1	57	Local Government Officer	2	4	1	2	0	1	0	0	1	Mirtazapine 30mg	1	1	0	0	0	0	160	127	49.6094	4.05625	4	4.8	4.625	2.8	61	23	0	0	0	36	12	26	74	54	1.27273	127	49.6094	3.89	15	2.2	3.4	2.4	3.25	0	0
82	4	1	42	Careers Advisor	3	2	1	0	0	1	1	0	1	Venlofaxine 300mg	1	0	0	0	1	1	172	136	45.9708	5.19375	5.4	5.2	5.375	4.8	75	28	0	0	0	16	8	26	50	56	2.72727	136.5	46.1398	5.0875	20	3.6	5.6	5.4	5.75	0	0
[truncated: 26 more columns]

## Sheet: Variable Key
Variable	Description	Dummy Code	Missing Values	Variable Type
ID	Participant ID		None	Nominal
Group	Trial Arm	0 = Never Randomised, 1 = real tDCS+ABMT, 2 = sham tDCS+ABMT, 3 = ABMT only, 4 = waitlist	None	Nominal
Sex	Sex	0 = Male, 1 = Female	None	Nominal
Age	Age at baseline		None	Scale
Occupation	Occupation		None	Nominal
Education	Highest level of education	1 = GCSE, 2 = A-Levels, 3 = Undergraduate, 4 = Post-Graduate, 5 = Other tertiary	None	Nominal
Relationship	Relationship Status	0 = Single, 1 = Dating, 2 = Maried/Life Partner, 3 = Divorced, 4 = Other	None	Nominal
Ethnicity	Ethnicity	1 = Black, 2 = White, 3 = Asian, 4 = Latino, 5 = Mixed	None	Nominal
Dependents	Dependents		None	Ordinal
Bariatric_Surgery	History of Bariatric Surgery	0 = No, 1 = Yes	None	Nominal
Dx_Depression	Diagnosis of Depression	0 = No, 1 = Yes	None	Nominal
Dx_Anxiety	Diagnosis of Anxiety	0 = No, 1 = Yes	None	Nominal
Dx_BPD	Diagnosis of BPD	0 = No, 1 = Yes	None	Nominal
Antidepressant	Antidepressant Medication	0 = No, 1 = Yes	None	Nominal
Antidep_Details	Details of Antidepressant Medication		None	Nominal
Physical_Health_Dx	Physical Health Diagnosis	0 = No, 1 = Yes	None	Nominal
Dx_Diabetes2	Diagnosis of Diabetes Type II	0 = No, 1 = Yes	None	Nominal
Dx_PreDiabetes	Diagnosis of Pre-Diabetes	0 = No, 1 = Yes	None	Nominal
Dx_Hypothyroidism	Diagnosis of Hypothyroidism	0 = No, 1 = Yes	None	Nominal
Dx_Hypertension	Diagnosis of Hypertension	0 = No, 1 = Yes	None	Nominal
Dx_HighChol	Diagnosis of High Cholesterol	0 = No, 1 = Yes	None	Nominal
Height	Height (cm)		None	Scale
T0_Weight	Baseline Weight		999	Scale
T0_BMI	Baseline BMI		999	Scale
T0_GlobalScore	Baseline EDE-Q Global Score		999	Scale
T0_EatingConcern	Baseline EDE-Q Subscale Score: Eating Concern		999	Scale
T0_WeightConcern	Baseline EDE-Q Subscale Score: Weight Concern		999	Scale
T0_ShapeConcern	Baseline EDE-Q Subscale Score: Shape Concern		999	Scale
T0_Restrict	Baseline EDE-Q Subscale Score: Restriction		999	Scale
T0_FCQT_Total	Baseline Score on Food Craving Quesitonnaire (Trait Version)		999	Scale
T0_BingeFreq	Baseline Monthly Episodes of Binge Eating		999 (true missing), 666 (outlier)	Scale
T0_VomitFreq	Baseline Monthly Episodes of Vomiting		999	Scale
T0_LaxFreq	Baseline Monthly Episodes of Laxitive Use		999	Scale
T0ExcessExerciseFreq	Baseline Monthly Episodes of Excessive Exercise		999	Scale
T0_DepScore	Baseline Depression Score		999	Scale
T0_AnxScore	Baseline Anxiety Score		999	Scale
T0_StressScore	Baseline Stress Score		999	Scale
T0_DASS_Total	Baseline DASS Total Score		999	Scale
T0_DERS	Baseline Difficulties with Emotion Regulation		999	Scale
T0_CIAGlobal	Baseline Clinical Impairment		999	Scale
T1_Weight	Post Treatment Weight		999	Scale
T1_BMI	Post Treatment BMI		999	Scale
T1_GlobalScore	Post Treatment EDE-Q Global Score		999	Scale
T1_BingeFreq	Post Treatment Monthly Episodes of Binge Eating		999 (true missing), 666 (outlier)	Scale
T1_Restrict	Post Treatment EDE-Q Subscale Score: Restriction		999	Scale
T1_EatingConcern	Post Treatment EDE-Q Subscale Score: Eating Concern		999	Scale
T1_WeightConcern	Post Treatment EDE-Q Subscale Score: Weight Concern		999	Scale
T1_ShapeConcern	Post Treatment EDE-Q Subscale Score: Shape Concernt		999	Scale
T1_VomitFreq	Post Treatment Monthly Episodes of Vomiting		999	Scale
T1_LaxFreq	Post Treatment Monthly Episodes of Laxitive use		999	Scale
T1_ExcessExerciseFreq	Post Treatment Monthly Episodes of Excessive Exercise		999	Scale
T1_FCQT_Total	Post Treatment Trait Craving for Food		999	Scale
T1_DepScore	Post Treatment Depression Score		999	Scale
T1_AnxScore	Post Treatment Anxiety Score		999	Scale
T1_StressScore	Post Treatment Stress Score		999	Scale
T1_DASS_Total	Post Treatment DASS Total Score		999	Scale
T1_DERS	Post Treatment Difficulties with Emotion Regulation		999	Scale
T1_CIAGlobal	Post Treatment Clinical Impairment		999	Scale
T2_Weight	Follow-Up Weight		999	Scale
T2_BMI	Follow-Up BMI		999	Scale
T2_GlobalScore	Follow-Up EDE-Q Global Score		999	Scale
T2_BingeFreq	Follow-Up Monthly Episodes of Binge Eating		999 (true missing), 666 (outlier)	Scale
T2_Restrict	Follow-Up EDE-Q Subscale Score: Restrict		999	Scale
T2_EatingConcern	Follow-Up EDE-Q Subscale Score: Eating Concern Concern		999	Scale
T2_WeightConcern	Follow-Up EDE-Q Subscale Score: Weight Concern		999	Scale
T2_ShapeConcern	Follow-Up EDE-Q Subscale Score: Shape Concern		999	Scale
T2_VomitFreq	Follow-Up Monthly Episodes of Vomiting		999	Scale
T2_LaxFreq	Follow-Up Monthly Episodes of Laxitive Use		999	Scale
T2_ExcessExerciseFreq	Follow-Up Monthly Episodes of Excessive Exercise		999	Scale
T2_FCQT_Total	Follow-Up Trait Craving for Food		999	Scale
T2_DepScore	Follow-Up Depression Score		999	Scale
T2_AnxScore	Follow-Up Anxiety Score		999	Scale
T2_StressScore	Follow-Up Stress Score		999	Scale
T2_DASS_Total	Follow-Up DASS-21 total score		999	Scale
T2_DERS	Follow-Up Difficulties with Emotion Regulation		999	Scale
T2_CIAGlobal	Follow-Up Clinical Impairment		999	Scale
